# Supplementary material for: Genomic characterization of nine Clostridioides difficile strains isolated from Korean patients with Clostridioides difficile infection
Source: Gut Pathog. 2021 Sep 16;13:55. doi: 10.1186/s13099-021-00451-3 (PMC8447795; doi:10.1186/s13099-021-00451-3)
Supplement: Supplementary file 2 — Additional file 2: Table S1. The number of the core-genes, accessory-genes (present in more than two strains), and unique-genes present in 60 C. difficile strains. Table S2. OrthoANI (average nucleotide identity) analyses showing the pair-wise relatedness of 51 C. difficile strains and two reference strains (C. mangenotii DSM 1289T and Clostridium hiranonis TO-931) for nine C. difficile strains isolated from Korea. Table S3. Lists of antibiotics resistance gene present in 60 C. difficile strains. [file 13099_2021_451_MOESM2_ESM.xlsx]

## Sheet: Supplementary Table 1
Additional file 2: Table S1. The number of the core-genes, accessory-genes (present in more than two strains), and unique-genes present in 60 C. difficile strains.
Organism name	No. of core genes	No. of accessory genes	No. of unique genes
C. difficile CBA7201	1660	1957	0
C. difficile CBA7202	1660	1099	4
C. difficile CBA7203	1660	1955	3
C. difficile CBA7204	1660	1687	7
C. difficile CBA7205	1660	1945	3
C. difficile CBA7206	1660	1772	10
C. difficile CBA7207	1660	1898	0
C. difficile CBA7208	1660	1692	17
C. difficile CBA7209	1660	1905	0
C. difficile 630	1660	1781	21
C. difficile DSM 27639	1660	1834	16
C. difficile DSM 29745	1660	1812	1
C. difficile DSM 29688	1660	1842	62
C. difficile W0022a	1660	1807	1
C. difficile DSM 29632	1660	1798	5
C. difficile 08ACD0030	1660	1752	3
C. difficile BR81	1660	1720	12
C. difficile Mta-79	1660	1731	13
C. difficile DSM 28666	1660	1719	9
C. difficile DSM 29637	1660	1734	23
C. difficile W0023a	1660	1728	1
C. difficile FDAARGOS 267	1660	1955	0
C. difficile DH/NAP11/106/ST-42	1660	1703	0
C. difficile W0003a	1660	1690	30
C. difficile 020477	1660	1772	0
C. difficile 020709	1660	1700	17
C. difficile QCD-63q42	1660	2061	32
C. difficile DSM 1296	1660	1901	55
C. difficile DSM 27638	1660	1856	0
C. difficile DSM 27640	1660	1851	0
C. difficile CD-17-01474	1660	1819	18
C. difficile R0104a	1660	1804	0
C. difficile 08-00495	1660	1803	1
C. difficile 10-00253	1660	1742	0
C. difficile 12-00011	1660	1750	0
C. difficile 09-00072	1660	1754	0
C. difficile 10-00078	1660	1665	0
C. difficile 10-00071	1660	1751	0
C. difficile 12-00008	1660	1749	0
C. difficile CD-10-00484	1660	1746	0
C. difficile CD196	1660	1735	0
C. difficile QCD-66c26	1660	1784	0
C. difficile DSM 102860	1660	1779	8
C. difficile DSM 102859	1660	1754	5
C. difficile VL 0104	1660	1651	3
C. difficile VL 0391	1660	1627	0
C. difficile ZJCDC-S82	1660	1574	21
C. difficile CDT4	1660	1897	21
C. difficile DSM 29627	1660	1825	7
C. difficile DSM 28670	1660	1794	40
C. difficile CD161	1660	2051	60
C. difficile DSM 28669	1660	1747	5
C. difficile DSM 29629	1660	1719	2
C. difficile M68	1660	1863	3
C. difficile DSM 29747	1660	1659	1
C. difficile 12038	1660	1643	0
C. difficile CD10010	1660	1643	0
C. difficile M120	1660	1593	53
C. difficile CD21062	1660	1573	37
C. difficile DSM 29020	1660	1687	13

## Sheet: Supplementary Table 2
Additional file 2: Table S2. OrthoANI (average nucleotide identity) analyses showing the pair-wise relatedness of 51 C. difficile strains and two reference strains (C. mangenotii DSM 1289T and Clostridium hiranonis TO-931) for nine C. difficile strains isolated from Korea.
Organism name	C. difficile CBA7201	C. difficile CBA7202	C. difficile CBA7203	C. difficile CBA7204	C. difficile CBA7205	C. difficile CBA7206	C. difficile CBA7207	C. difficile CBA7208	C. difficile CBA7209
C. difficile CBA7201	100
C. difficile CBA7202	99.86	100
C. difficile CBA7203	99.96	99.88	100
C. difficile CBA7204	99.22	99.14	99.18	100
C. difficile CBA7205	99.97	99.87	99.94	99.2	100
C. difficile CBA7206	99.18	99.17	99.22	99.37	99.26	100
C. difficile CBA7207	99.95	99.87	99.92	99.2	99.99	99.24	100
C. difficile CBA7208	99.36	99.29	99.35	99.4	99.4	99.5	99.39	100
C. difficile CBA7209	99.93	99.88	99.94	99.16	99.91	99.19	99.9	99.34	100
C. difficile 630	99.1	99.06	99.18	99.49	99.16	99.23	99.13	99.47	99.08
C. difficile DSM 27639	99.11	99.03	99.1	99.5	99.1	99.26	99.09	99.45	99.11
C. difficile DSM 29745	99.13	99.05	99.15	99.35	99.15	99.32	99.17	99.41	99.11
C. difficile DSM 29688	99.32	99.25	99.29	99.36	99.31	99.39	99.3	99.48	99.3
C. difficile W0022a	99.14	99.06	99.12	99.38	99.08	99.3	99.09	99.39	99.12
C. difficile DSM 29632	99.26	99.19	99.24	99.41	99.28	99.32	99.27	99.47	99.25
C. difficile 08ACD0030	99.15	99.08	99.19	99.4	99.2	99.38	99.21	99.4	99.18
C. difficile BR81	99.23	99.2	99.24	99.39	99.28	99.55	99.27	99.48	99.2
C. difficile Mta-79	99.18	99.17	99.24	99.35	99.26	99.35	99.24	99.49	99.17
C. difficile DSM 28666	99.36	99.28	99.36	99.48	99.35	99.29	99.34	99.49	99.36
C. difficile DSM 29637	99.12	99.07	99.12	99.43	99.18	99.3	99.18	99.45	99.12
C. difficile W0023a	99.33	99.3	99.31	99.38	99.32	99.61	99.33	99.47	99.31
C. difficile FDAARGOS 267	99.29	99.15	99.23	99.36	99.22	99.3	99.2	99.49	99.24
C. difficile DH/NAP11/106/ST-42	99.28	99.21	99.29	99.44	99.32	99.55	99.3	99.43	99.26
C. difficile W0003a	99.4	99.32	99.39	99.42	99.35	99.97	99.33	99.55	99.4
C. difficile 020477	99.2	99.12	99.18	99.39	99.23	99.38	99.2	99.42	99.18
C. difficile 020709	99.3	99.22	99.28	99.37	99.29	99.49	99.28	99.61	99.28
C. difficile QCD-63q42	99.2	99.12	99.19	99.35	99.17	99.34	99.16	99.41	99.17
C. difficile DSM 1296	99.27	99.15	99.22	99.4	99.29	99.31	99.29	99.49	99.22
C. difficile DSM 27638	98.73	98.68	98.69	98.95	98.69	98.87	98.7	99	98.7
C. difficile DSM 27640	98.7	98.66	98.7	98.96	98.72	98.87	98.71	98.99	98.69
C. difficile CD-17-01474	98.75	98.68	68.74	98.95	98.71	98.93	98.7	99.03	98.75
C. difficile R0104a	98.77	98.68	98.72	98.97	98.79	98.9	98.77	98.99	98.74
C. difficile 08-00495	98.73	98.67	98.72	98.97	98.75	98.89	98.74	99	98.73
C. difficile 10-00253	98.78	98.64	98.75	98.99	98.78	98.95	98.76	99	98.72
C. difficile 12-00011	98.75	98.65	98.73	98.99	98.75	98.94	98.76	99.01	98.71
C. difficile 09-00072	98.72	98.64	98.74	99.02	98.75	98.92	98.74	99	98.7
C. difficile 10-00078	98.74	98.69	98.73	98.92	98.73	98.96	98.72	99.02	98.72
C. difficile 10-00071	98.74	98.71	98.74	98.93	98.76	98.95	98.74	99.02	98.71
C. difficile 12-00008	98.72	98.69	98.73	98.96	98.7	98.9	98.71	99.03	98.72
C. difficile CD-10-00484	98.75	98.67	98.7	98.94	98.7	98.95	98.7	98.99	98.7
C. difficile CD196	98.77	98.7	98.79	98.91	98.76	98.93	98.74	99.01	98.76
C. difficile QCD-66c26	98.74	98.7	98.72	98.95	98.72	98.91	98.72	99.03	98.74
C. difficile DSM 102860	98.08	97.99	98.12	98.29	98.06	98.29	98.07	98.34	98.05
C. difficile DSM 102859	98.13	98.05	98.11	98.28	98.1	98.25	98.11	98.37	98.07
C. difficile VL 0104	98.16	98.06	98.18	98.27	98.15	98.31	98.15	98.38	98.17
C. difficile VL 0391	98.18	98.09	98.17	98.3	98.18	98.27	98.18	98.4	98.17
C. difficile ZJCDC-S82	98.15	98.04	98.07	98.23	98.17	98.22	98.16	98.37	98.09
C. difficile CDT4	97.95	97.86	97.96	98.21	97.86	98.01	97.92	98.1	97.94
C. difficile DSM 29627	98.03	97.94	97.97	98.22	97.98	97.96	97.98	98.15	97.97
C. difficile DSM 28670	98.09	97.95	98.12	98.16	98.09	98	98.1	98.12	98.06
C. difficile CD161	97.95	97.91	97.97	98.15	97.96	97.91	97.96	98.08	97.98
C. difficile DSM 28669	98.08	98.02	98.03	98.15	98.13	98	98.1	98.09	98.07
C. difficile DSM 29629	98.01	97.95	97.97	98.09	98.02	97.95	98.02	98.09	97.98
C. difficile M68	97.94	97.87	97.97	98.21	97.93	97.96	97.95	98.09	97.92
C. difficile DSM 29747	96.32	96.27	96.28	96.45	96.31	96.27	96.29	96.42	96.29
C. difficile 12038	96.5	96.42	96.44	96.46	96.45	96.41	96.45	96.46	96.46
C. difficile CD10010	96.47	96.41	96.43	96.45	96.44	96.39	96.44	96.46	96.45
C. difficile M120	96.27	96.26	96.25	96.38	96.22	96.38	96.23	96.46	96.21
C. difficile CD21062	96.39	96.3	96.31	96.37	96.34	96.4	96.36	96.5	96.34
C. difficile DSM 29020	96.38	96.34	96.36	96.38	96.33	96.3	96.33	96.48	96.36
C. mangenotii DSM 1289T	78.96	73.84	73.94	74.04	73.94	73.94	73.94	74.04	73.92
Clostridium hiranonis TO-931	66.22	66.19	66.41	66.29	66.31	66.25	66.28	66.25	66.17

## Sheet: Supplementary Table 3
Additional file 2: Table S3. Lists of antibiotics resistance gene present in 60 C. difficile strains.
C. difficile Strain	RGI Criteria	ARO Term	SNP	Detection Criteria	AMR Gene Family	Drug Class	Resistance Mechanism	% Identity of Matching	% Length of Reference Sequence
CBA7201	Strict	Clostridioides difficile 23S rRNA with mutation conferring resistance to erythromycin and clindamycin	C656T	rRNA gene variant model	23S rRNA with mutation conferring resistance to macrolide antibiotics	macrolide antibiotic, lincosamide antibiotic	antibiotic target alteration	99.93	99.97
CBA7201	Strict	Clostridioides difficile gyrA conferring resistance to fluoroquinolones	T82I	protein variant model	fluoroquinolone resistant gyrA	fluoroquinolone antibiotic	antibiotic target alteration	99.88	100
CBA7201	Strict	ErmB		protein homolog model	Erm 23S ribosomal RNA methyltransferase	macrolide antibiotic, lincosamide antibiotic, streptogramin antibiotic	antibiotic target alteration	98.37	98.79
CBA7201	Strict	APH(2'')-If		protein homolog model	APH(2'')	aminoglycoside antibiotic	antibiotic inactivation	92.93	162.96
CBA7201	Strict	vanRG		protein homolog model	glycopeptide resistance gene cluster, vanR	glycopeptide antibiotic	antibiotic target alteration	77.87	99.15
CBA7201	Strict	vanXYG		protein homolog model	glycopeptide resistance gene cluster, vanXY	glycopeptide antibiotic	antibiotic target alteration	58.82	105.51
CBA7202	Strict	Clostridioides difficile gyrA conferring resistance to fluoroquinolones	T82I	protein variant model	fluoroquinolone resistant gyrA	fluoroquinolone antibiotic	antibiotic target alteration	99.81	66.96
CBA7202	Strict	Clostridioides difficile 23S rRNA with mutation conferring resistance to erythromycin and clindamycin	C656T	rRNA gene variant model	23S rRNA with mutation conferring resistance to macrolide antibiotics	macrolide antibiotic, lincosamide antibiotic	antibiotic target alteration	99.69	99.79
CBA7202	Strict	ErmB		protein homolog model	Erm 23S ribosomal RNA methyltransferase	macrolide antibiotic, lincosamide antibiotic, streptogramin antibiotic	antibiotic target alteration	97.74	89.11
CBA7202	Strict	APH(2'')-If		protein homolog model	APH(2'')	aminoglycoside antibiotic	antibiotic inactivation	92.93	130.3
CBA7202	Strict	vanRG		protein homolog model	glycopeptide resistance gene cluster, vanR	glycopeptide antibiotic	antibiotic target alteration	77.87	99.15
CBA7203	trict	Clostridioides difficile 23S rRNA with mutation conferring resistance to erythromycin and clindamycin	C656T	rRNA gene variant model	23S rRNA with mutation conferring resistance to macrolide antibiotics	macrolide antibiotic, lincosamide antibiotic	antibiotic target alteration	99.93	99.97
CBA7203	Strict	Clostridioides difficile gyrA conferring resistance to fluoroquinolones	T82I	protein variant model	fluoroquinolone resistant gyrA	fluoroquinolone antibiotic	antibiotic target alteration	99.88	100
CBA7203	Strict	ErmB		protein homolog model	Erm 23S ribosomal RNA methyltransferase	macrolide antibiotic, lincosamide antibiotic, streptogramin antibiotic	antibiotic target alteration	98.37	98.79
CBA7203	Strict	APH(2'')-If		protein homolog model	APH(2'')	aminoglycoside antibiotic	antibiotic inactivation	92.93	162.96
CBA7203	Strict	vanRG		protein homolog model	glycopeptide resistance gene cluster, vanR	glycopeptide antibiotic	antibiotic target alteration	77.87	99.15
CBA7203	Strict	vanXYG		protein homolog model	glycopeptide resistance gene cluster, vanXY	glycopeptide antibiotic	antibiotic target alteration	58.82	105.51
CBA7204	Strict	Clostridioides difficile 23S rRNA with mutation conferring resistance to erythromycin and clindamycin	C656T	rRNA gene variant model	23S rRNA with mutation conferring resistance to macrolide antibiotics	macrolide antibiotic, lincosamide antibiotic	antibiotic target alteration	99.97	99.97
CBA7204	Strict	vanRG		protein homolog model	glycopeptide resistance gene cluster, vanR	glycopeptide antibiotic	antibiotic target alteration	77.87	99.15
CBA7204	Strict	vanXYG		protein homolog model	glycopeptide resistance gene cluster, vanXY	glycopeptide antibiotic	antibiotic target alteration	58.82	105.51
CBA7205	Strict	Clostridioides difficile 23S rRNA with mutation conferring resistance to erythromycin and clindamycin	C656T	rRNA gene variant model	23S rRNA with mutation conferring resistance to macrolide antibiotics	macrolide antibiotic, lincosamide antibiotic	antibiotic target alteration	99.93	99.97
CBA7205	Strict	Clostridioides difficile gyrA conferring resistance to fluoroquinolones	T82I	protein variant model	fluoroquinolone resistant gyrA	fluoroquinolone antibiotic	antibiotic target alteration	99.88	100
CBA7205	Strict	ErmB		protein homolog model	Erm 23S ribosomal RNA methyltransferase	macrolide antibiotic, lincosamide antibiotic, streptogramin antibiotic	antibiotic target alteration	98.37	98.79
CBA7205	Strict	APH(2'')-If		protein homolog model	APH(2'')	aminoglycoside antibiotic	antibiotic inactivation	92.93	162.96
CBA7205	Strict	vanRG		protein homolog model	glycopeptide resistance gene cluster, vanR	glycopeptide antibiotic	antibiotic target alteration	77.87	99.15
CBA7205	Strict	vanXYG		protein homolog model	glycopeptide resistance gene cluster, vanXY	glycopeptide antibiotic	antibiotic target alteration	58.82	105.51
CBA7206	Strict	Clostridioides difficile 23S rRNA with mutation conferring resistance to erythromycin and clindamycin	C656T	rRNA gene variant model	23S rRNA with mutation conferring resistance to macrolide antibiotics	macrolide antibiotic, lincosamide antibiotic	antibiotic target alteration	99.93	99.93
CBA7206	Strict	Clostridioides difficile gyrA conferring resistance to fluoroquinolones	T82I	protein variant model	fluoroquinolone resistant gyrA	fluoroquinolone antibiotic	antibiotic target alteration	99.88	100
CBA7206	Strict	vanRG		protein homolog model	glycopeptide resistance gene cluster, vanR	glycopeptide antibiotic	antibiotic target alteration	77.87	99.15
CBA7206	Strict	vanXYG		protein homolog model	glycopeptide resistance gene cluster, vanXY	glycopeptide antibiotic	antibiotic target alteration	58.82	105.51
CBA7207	Strict	Clostridioides difficile 23S rRNA with mutation conferring resistance to erythromycin and clindamycin	C656T	rRNA gene variant model	23S rRNA with mutation conferring resistance to macrolide antibiotics	macrolide antibiotic, lincosamide antibiotic	antibiotic target alteration	99.93	99.97
CBA7207	Strict	Clostridioides difficile gyrA conferring resistance to fluoroquinolones	T82I	protein variant model	fluoroquinolone resistant gyrA	fluoroquinolone antibiotic	antibiotic target alteration	99.88	100
CBA7207	Strict	ErmB		protein homolog model	Erm 23S ribosomal RNA methyltransferase	macrolide antibiotic, lincosamide antibiotic, streptogramin antibiotic	antibiotic target alteration	98.37	98.79
CBA7207	Strict	APH(2'')-If		protein homolog model	APH(2'')	aminoglycoside antibiotic	antibiotic inactivation	92.93	162.96
CBA7207	Strict	vanRG		protein homolog model	glycopeptide resistance gene cluster, vanR	glycopeptide antibiotic	antibiotic target alteration	77.87	99.15
CBA7207	Strict	vanXYG		protein homolog model	glycopeptide resistance gene cluster, vanXY	glycopeptide antibiotic	antibiotic target alteration	58.82	105.51
CBA7208	Strict	Clostridioides difficile 23S rRNA with mutation conferring resistance to erythromycin and clindamycin	C656T	rRNA gene variant model	23S rRNA with mutation conferring resistance to macrolide antibiotics	macrolide antibiotic, lincosamide antibiotic	antibiotic target alteration	100	99.97
CBA7208	Strict	vanRG		protein homolog model	glycopeptide resistance gene cluster, vanR	glycopeptide antibiotic	antibiotic target alteration	77.87	99.15
CBA7208	Strict	vanXYG		protein homolog model	glycopeptide resistance gene cluster, vanXY	glycopeptide antibiotic	antibiotic target alteration	58.82	105.51
CBA7209	Strict	Clostridioides difficile 23S rRNA with mutation conferring resistance to erythromycin and clindamycin	C656T	rRNA gene variant model	23S rRNA with mutation conferring resistance to macrolide antibiotics	macrolide antibiotic, lincosamide antibiotic	antibiotic target alteration	99.9	99.93
CBA7209	Strict	Clostridioides difficile gyrA conferring resistance to fluoroquinolones	T82I	protein variant model	fluoroquinolone resistant gyrA	fluoroquinolone antibiotic	antibiotic target alteration	99.88	100
CBA7209	Strict	ErmB		protein homolog model	Erm 23S ribosomal RNA methyltransferase	macrolide antibiotic, lincosamide antibiotic, streptogramin antibiotic	antibiotic target alteration	98.37	98.79
CBA7209	Strict	APH(2'')-If		protein homolog model	APH(2'')	aminoglycoside antibiotic	antibiotic inactivation	92.93	162.96
CBA7209	Strict	vanRG		protein homolog model	glycopeptide resistance gene cluster, vanR	glycopeptide antibiotic	antibiotic target alteration	77.87	99.15
CBA7209	Strict	vanXYG		protein homolog model	glycopeptide resistance gene cluster, vanXY	glycopeptide antibiotic	antibiotic target alteration	58.82	105.51
630	Perfect	cdeA		protein homolog model	multidrug and toxic compound extrusion (MATE) transporter	fluoroquinolone antibiotic, acridine dye	antibiotic efflux	100	100
630	Strict	Clostridioides difficile 23S rRNA with mutation conferring resistance to erythromycin and clindamycin	C656T	rRNA gene variant model	23S rRNA with mutation conferring resistance to macrolide antibiotics	macrolide antibiotic, lincosamide antibiotic	antibiotic target alteration	100	99.97
630	Strict	ErmB		protein homolog model	Erm 23S ribosomal RNA methyltransferase	macrolide antibiotic, lincosamide antibiotic, streptogramin antibiotic	antibiotic target alteration	97.55	98.79
630	Strict	ErmB		protein homolog model	Erm 23S ribosomal RNA methyltransferase	macrolide antibiotic, lincosamide antibiotic, streptogramin antibiotic	antibiotic target alteration	97.55	98.79
630	Strict	vanRG		protein homolog model	glycopeptide resistance gene cluster, vanR	glycopeptide antibiotic	antibiotic target alteration	77.87	99.15
630	Strict	tet(W/N/W)		protein homolog model	tetracycline-resistant ribosomal protection protein	tetracycline antibiotic	antibiotic target protection	68.5	100
630	Strict	vanXYG		protein homolog model	glycopeptide resistance gene cluster, vanXY	glycopeptide antibiotic	antibiotic target alteration	58.82	105.51
DSM 27639	Perfect	AAC(6')-Ie-APH(2'')-Ia		protein homolog model	APH(2''), AAC(6')	aminoglycoside antibiotic	antibiotic inactivation	100	100
DSM 27639	Perfect	cdeA		protein homolog model	multidrug and toxic compound extrusion (MATE) transporter	fluoroquinolone antibiotic, acridine dye	antibiotic efflux	100	100
DSM 27639	Strict	Clostridioides difficile 23S rRNA with mutation conferring resistance to erythromycin and clindamycin	C656T	rRNA gene variant model	23S rRNA with mutation conferring resistance to macrolide antibiotics	macrolide antibiotic, lincosamide antibiotic	antibiotic target alteration	100	99.97
DSM 27639	Strict	ErmB		protein homolog model	Erm 23S ribosomal RNA methyltransferase	macrolide antibiotic, lincosamide antibiotic, streptogramin antibiotic	antibiotic target alteration	97.96	98.79
DSM 27639	Strict	vanRG		protein homolog model	glycopeptide resistance gene cluster, vanR	glycopeptide antibiotic	antibiotic target alteration	77.87	99.15
DSM 27639	Strict	vanXYG		protein homolog model	glycopeptide resistance gene cluster, vanXY	glycopeptide antibiotic	antibiotic target alteration	58.82	105.51
DSM 29745	Strict	Clostridioides difficile 23S rRNA with mutation conferring resistance to erythromycin and clindamycin	C656T	rRNA gene variant model	23S rRNA with mutation conferring resistance to macrolide antibiotics	macrolide antibiotic, lincosamide antibiotic	antibiotic target alteration	99.9	-99.97
DSM 29745	Strict	Clostridioides difficile gyrA conferring resistance to fluoroquinolones	T82I	protein variant model	fluoroquinolone resistant gyrA	fluoroquinolone antibiotic	antibiotic target alteration	99.88	100
DSM 29745	Strict	ErmB		protein homolog model	Erm 23S ribosomal RNA methyltransferase	macrolide antibiotic, lincosamide antibiotic, streptogramin antibiotic	antibiotic target alteration	98.78	98.79
DSM 29745	Strict	ErmB		protein homolog model	Erm 23S ribosomal RNA methyltransferase	macrolide antibiotic, lincosamide antibiotic, streptogramin antibiotic	antibiotic target alteration	98.37	98.79
DSM 29745	Strict	vanRG		protein homolog model	glycopeptide resistance gene cluster, vanR	glycopeptide antibiotic	antibiotic target alteration	77.87	99.15
DSM 29745	Strict	vanXYG		protein homolog model	glycopeptide resistance gene cluster, vanXY	glycopeptide antibiotic	antibiotic target alteration	58.82	105.51
DSM 29688	Perfect	cdeA		protein homolog model	multidrug and toxic compound extrusion (MATE) transporter	fluoroquinolone antibiotic, acridine dye	antibiotic efflux	100	100
DSM 29688	Strict	Clostridioides difficile 23S rRNA with mutation conferring resistance to erythromycin and clindamycin	C656T	rRNA gene variant model	23S rRNA with mutation conferring resistance to macrolide antibiotics	macrolide antibiotic, lincosamide antibiotic	antibiotic target alteration	99.9	99.97
DSM 29688	Strict	ErmB		protein homolog model	Erm 23S ribosomal RNA methyltransferase	macrolide antibiotic, lincosamide antibiotic, streptogramin antibiotic	antibiotic target alteration	98.78	98.79
DSM 29688	Strict	vanRG		protein homolog model	glycopeptide resistance gene cluster, vanR	glycopeptide antibiotic	antibiotic target alteration	77.87	99.15
DSM 29688	Strict	vanXYG		protein homolog model	glycopeptide resistance gene cluster, vanXY	glycopeptide antibiotic	antibiotic target alteration	58.82	105.51
W0022a	Strict	Clostridioides difficile 23S rRNA with mutation conferring resistance to erythromycin and clindamycin	C656T	rRNA gene variant model	23S rRNA with mutation conferring resistance to macrolide antibiotics	macrolide antibiotic, lincosamide antibiotic	antibiotic target alteration	100	99.97
W0022a	Strict	vanRG		protein homolog model	glycopeptide resistance gene cluster, vanR	glycopeptide antibiotic	antibiotic target alteration	77.87	99.15
W0022a	Strict	vanXYG		protein homolog model	glycopeptide resistance gene cluster, vanXY	glycopeptide antibiotic	antibiotic target alteration	58.82	105.51
DSM 29632	Strict	Clostridioides difficile 23S rRNA with mutation conferring resistance to erythromycin and clindamycin	C656T	rRNA gene variant model	23S rRNA with mutation conferring resistance to macrolide antibiotics	macrolide antibiotic, lincosamide antibiotic	antibiotic target alteration	99.97	99.97
DSM 29632	Strict	vanRG		protein homolog model	glycopeptide resistance gene cluster, vanR	glycopeptide antibiotic	antibiotic target alteration	77.87	99.15
DSM 29632	Strict	vanXYG		protein homolog model	glycopeptide resistance gene cluster, vanXY	glycopeptide antibiotic	antibiotic target alteration	58.82	105.51
08ACD0030	Strict	Clostridioides difficile 23S rRNA with mutation conferring resistance to erythromycin and clindamycin	C656T	rRNA gene variant model	23S rRNA with mutation conferring resistance to macrolide antibiotics	macrolide antibiotic, lincosamide antibiotic	antibiotic target alteration	99.07	99.93
08ACD0030	Strict	vanRG		protein homolog model	glycopeptide resistance gene cluster, vanR	glycopeptide antibiotic	antibiotic target alteration	77.87	99.15
08ACD0030	Strict	vanXYG		protein homolog model	glycopeptide resistance gene cluster, vanXY	glycopeptide antibiotic	antibiotic target alteration	58.82	105.51
BR81	Strict	Clostridioides difficile 23S rRNA with mutation conferring resistance to erythromycin and clindamycin	C656T	rRNA gene variant model	23S rRNA with mutation conferring resistance to macrolide antibiotics	macrolide antibiotic, lincosamide antibiotic	antibiotic target alteration	99.97	-99.97
BR81	Strict	vanRG		protein homolog model	glycopeptide resistance gene cluster, vanR	glycopeptide antibiotic	antibiotic target alteration	77.87	99.15
BR81	Strict	vanXYG		protein homolog model	glycopeptide resistance gene cluster, vanXY	glycopeptide antibiotic	antibiotic target alteration	58.82	105.51
Mta-79	Strict	Clostridioides difficile 23S rRNA with mutation conferring resistance to erythromycin and clindamycin	C656T	rRNA gene variant model	23S rRNA with mutation conferring resistance to macrolide antibiotics	macrolide antibiotic, lincosamide antibiotic	antibiotic target alteration	99.07	99.93
Mta-79	Strict	vanRG		protein homolog model	glycopeptide resistance gene cluster, vanR	glycopeptide antibiotic	antibiotic target alteration	77.87	99.15
Mta-79	Strict	vanXYG		protein homolog model	glycopeptide resistance gene cluster, vanXY	glycopeptide antibiotic	antibiotic target alteration	58.82	105.51
DSM 28666	Strict	Clostridioides difficile 23S rRNA with mutation conferring resistance to erythromycin and clindamycin	C656T	rRNA gene variant model	23S rRNA with mutation conferring resistance to macrolide antibiotics	macrolide antibiotic, lincosamide antibiotic	antibiotic target alteration	99.03	99.93
DSM 28666	Strict	ErmB		protein homolog model	Erm 23S ribosomal RNA methyltransferase	macrolide antibiotic, lincosamide antibiotic, streptogramin antibiotic	antibiotic target alteration	98.37	98.79
DSM 28666	Strict	tetM		protein homolog model	tetracycline-resistant ribosomal protection protein	tetracycline antibiotic	antibiotic target protection	95.93	100
DSM 28666	Strict	vanRG		protein homolog model	glycopeptide resistance gene cluster, vanR	glycopeptide antibiotic	antibiotic target alteration	77.87	99.15
DSM 28666	Strict	vanXYG		protein homolog model	glycopeptide resistance gene cluster, vanXY	glycopeptide antibiotic	antibiotic target alteration	59.22	105.51
DSM 29637	Strict	Clostridioides difficile 23S rRNA with mutation conferring resistance to erythromycin and clindamycin	C656T	rRNA gene variant model	23S rRNA with mutation conferring resistance to macrolide antibiotics	macrolide antibiotic, lincosamide antibiotic	antibiotic target alteration	99.97	99.97
DSM 29637	Strict	vanRG		protein homolog model	glycopeptide resistance gene cluster, vanR	glycopeptide antibiotic	antibiotic target alteration	77.87	99.15
DSM 29637	Strict	vanXYG		protein homolog model	glycopeptide resistance gene cluster, vanXY	glycopeptide antibiotic	antibiotic target alteration	58.82	105.51
W0023a	Strict	Clostridioides difficile 23S rRNA with mutation conferring resistance to erythromycin and clindamycin	C656T	rRNA gene variant model	23S rRNA with mutation conferring resistance to macrolide antibiotics	macrolide antibiotic, lincosamide antibiotic	antibiotic target alteration	99.97	99.97
W0023a	Strict	ErmB		protein homolog model	Erm 23S ribosomal RNA methyltransferase	macrolide antibiotic, lincosamide antibiotic, streptogramin antibiotic	antibiotic target alteration	98.78	98.79
W0023a	Strict	vanRG		protein homolog model	glycopeptide resistance gene cluster, vanR	glycopeptide antibiotic	antibiotic target alteration	77.87	99.15
W0023a	Strict	vanXYG		protein homolog model	glycopeptide resistance gene cluster, vanXY	glycopeptide antibiotic	antibiotic target alteration	58.82	105.51
FDAARGOS 267	Strict	Clostridioides difficile 23S rRNA with mutation conferring resistance to erythromycin and clindamycin	C656T	rRNA gene variant model	23S rRNA with mutation conferring resistance to macrolide antibiotics	macrolide antibiotic, lincosamide antibiotic	antibiotic target alteration	99.07	-99.93
FDAARGOS 267	Strict	vanRG		protein homolog model	glycopeptide resistance gene cluster, vanR	glycopeptide antibiotic	antibiotic target alteration	77.87	99.15
FDAARGOS 267	Strict	vanXYG		protein homolog model	glycopeptide resistance gene cluster, vanXY	glycopeptide antibiotic	antibiotic target alteration	58.82	105.51
DH/NAP1/1106/ST-42	Strict	Clostridioides difficile 23S rRNA with mutation conferring resistance to erythromycin and clindamycin	C656T	rRNA gene variant model	23S rRNA with mutation conferring resistance to macrolide antibiotics	macrolide antibiotic, lincosamide antibiotic	antibiotic target alteration	99.97	99.97
DH/NAP1/1106/ST-42	Strict	vanRG		protein homolog model	glycopeptide resistance gene cluster, vanR	glycopeptide antibiotic	antibiotic target alteration	77.87	99.15
DH/NAP1/1106/ST-42	Strict	vanXYG		protein homolog model	glycopeptide resistance gene cluster, vanXY	glycopeptide antibiotic	antibiotic target alteration	58.82	105.51
W0003a	Strict	Clostridioides difficile 23S rRNA with mutation conferring resistance to erythromycin and clindamycin	C656T	rRNA gene variant model	23S rRNA with mutation conferring resistance to macrolide antibiotics	macrolide antibiotic, lincosamide antibiotic	antibiotic target alteration	99.97	99.97
W0003a	Strict	vanRG		protein homolog model	glycopeptide resistance gene cluster, vanR	glycopeptide antibiotic	antibiotic target alteration	77.87	99.15
W0003a	Strict	vanXYG		protein homolog model	glycopeptide resistance gene cluster, vanXY	glycopeptide antibiotic	antibiotic target alteration	58.82	105.51
20477	Strict	Clostridioides difficile 23S rRNA with mutation conferring resistance to erythromycin and clindamycin	C656T	rRNA gene variant model	23S rRNA with mutation conferring resistance to macrolide antibiotics	macrolide antibiotic, lincosamide antibiotic	antibiotic target alteration	100	99.97
20477	Strict	vanRG		protein homolog model	glycopeptide resistance gene cluster, vanR	glycopeptide antibiotic	antibiotic target alteration	77.87	99.15
20477	Strict	vanXYG		protein homolog model	glycopeptide resistance gene cluster, vanXY	glycopeptide antibiotic	antibiotic target alteration	58.82	105.51
20709	Strict	Clostridioides difficile 23S rRNA with mutation conferring resistance to erythromycin and clindamycin	C656T	rRNA gene variant model	23S rRNA with mutation conferring resistance to macrolide antibiotics	macrolide antibiotic, lincosamide antibiotic	antibiotic target alteration	99.97	99.97
20709	Strict	vanRG		protein homolog model	glycopeptide resistance gene cluster, vanR	glycopeptide antibiotic	antibiotic target alteration	77.87	99.15
20709	Strict	vanXYG		protein homolog model	glycopeptide resistance gene cluster, vanXY	glycopeptide antibiotic	antibiotic target alteration	58.82	105.51
QCD-63q42	Strict	Clostridioides difficile 23S rRNA with mutation conferring resistance to erythromycin and clindamycin	C656T	rRNA gene variant model	23S rRNA with mutation conferring resistance to macrolide antibiotics	macrolide antibiotic, lincosamide antibiotic	antibiotic target alteration	100	86.21
QCD-63q42	Strict	Clostridioides difficile gyrA conferring resistance to fluoroquinolones	T82I	protein variant model	fluoroquinolone resistant gyrA	fluoroquinolone antibiotic	antibiotic target alteration	99.88	100
QCD-63q42	Strict	vanRG		protein homolog model	glycopeptide resistance gene cluster, vanR	glycopeptide antibiotic	antibiotic target alteration	77.87	99.15
QCD-63q42	Strict	vanXYG		protein homolog model	glycopeptide resistance gene cluster, vanXY	glycopeptide antibiotic	antibiotic target alteration	58.82	105.51
DSM 1296	Strict	Clostridioides difficile 23S rRNA with mutation conferring resistance to erythromycin and clindamycin	C656T	rRNA gene variant model	23S rRNA with mutation conferring resistance to macrolide antibiotics	macrolide antibiotic, lincosamide antibiotic	antibiotic target alteration	99.07	99.93
DSM 1296	Strict	vanRG		protein homolog model	glycopeptide resistance gene cluster, vanR	glycopeptide antibiotic	antibiotic target alteration	77.87	99.15
DSM 1296	Strict	vanXYG		protein homolog model	glycopeptide resistance gene cluster, vanXY	glycopeptide antibiotic	antibiotic target alteration	58.82	105.51
DSM 27638	Strict	Clostridioides difficile gyrA conferring resistance to fluoroquinolones	T82I	protein variant model	fluoroquinolone resistant gyrA	fluoroquinolone antibiotic	antibiotic target alteration	99.63	100
DSM 27638	Strict	Clostridioides difficile 23S rRNA with mutation conferring resistance to erythromycin and clindamycin	C656T	rRNA gene variant model	23S rRNA with mutation conferring resistance to macrolide antibiotics	macrolide antibiotic, lincosamide antibiotic	antibiotic target alteration	99.03	99.93
DSM 27638	Strict	APH(2'')-If		protein homolog model	APH(2'')	aminoglycoside antibiotic	antibiotic inactivation	87.54	100
DSM 27638	Strict	vanRG		protein homolog model	glycopeptide resistance gene cluster, vanR	glycopeptide antibiotic	antibiotic target alteration	77.45	99.15
DSM 27638	Strict	vanXYG		protein homolog model	glycopeptide resistance gene cluster, vanXY	glycopeptide antibiotic	antibiotic target alteration	58.82	105.51
DSM 27640	Strict	Clostridioides difficile gyrA conferring resistance to fluoroquinolones	T82I	protein variant model	fluoroquinolone resistant gyrA	fluoroquinolone antibiotic	antibiotic target alteration	99.63	100
DSM 27640	Strict	Clostridioides difficile 23S rRNA with mutation conferring resistance to erythromycin and clindamycin	C656T	rRNA gene variant model	23S rRNA with mutation conferring resistance to macrolide antibiotics	macrolide antibiotic, lincosamide antibiotic	antibiotic target alteration	99.03	99.93
DSM 27640	Strict	APH(2'')-If		protein homolog model	APH(2'')	aminoglycoside antibiotic	antibiotic inactivation	87.54	100
DSM 27640	Strict	vanRG		protein homolog model	glycopeptide resistance gene cluster, vanR	glycopeptide antibiotic	antibiotic target alteration	77.45	99.15
DSM 27640	Strict	vanXYG		protein homolog model	glycopeptide resistance gene cluster, vanXY	glycopeptide antibiotic	antibiotic target alteration	58.82	105.51
CD-17-01474	Strict	Clostridioides difficile gyrA conferring resistance to fluoroquinolones	T82I	protein variant model	fluoroquinolone resistant gyrA	fluoroquinolone antibiotic	antibiotic target alteration	99.63	100
CD-17-01474	Strict	Clostridioides difficile 23S rRNA with mutation conferring resistance to erythromycin and clindamycin	C656T	rRNA gene variant model	23S rRNA with mutation conferring resistance to macrolide antibiotics	macrolide antibiotic, lincosamide antibiotic	antibiotic target alteration	99.03	99.93
CD-17-01474	Strict	vanRG		protein homolog model	glycopeptide resistance gene cluster, vanR	glycopeptide antibiotic	antibiotic target alteration	77.87	99.15
CD-17-01474	Strict	vanXYG		protein homolog model	glycopeptide resistance gene cluster, vanXY	glycopeptide antibiotic	antibiotic target alteration	58.82	105.51
R0104a	Strict	Clostridioides difficile gyrA conferring resistance to fluoroquinolones	T82I	protein variant model	fluoroquinolone resistant gyrA	fluoroquinolone antibiotic	antibiotic target alteration	99.63	100
R0104a	Strict	Clostridioides difficile 23S rRNA with mutation conferring resistance to erythromycin and clindamycin	C656T	rRNA gene variant model	23S rRNA with mutation conferring resistance to macrolide antibiotics	macrolide antibiotic, lincosamide antibiotic	antibiotic target alteration	99.07	99.93
R0104a	Strict	ErmB		protein homolog model	Erm 23S ribosomal RNA methyltransferase	macrolide antibiotic, lincosamide antibiotic, streptogramin antibiotic	antibiotic target alteration	98.78	98.79
R0104a	Strict	vanRG		protein homolog model	glycopeptide resistance gene cluster, vanR	glycopeptide antibiotic	antibiotic target alteration	77.45	99.15
R0104a	Strict	vanXYG		protein homolog model	glycopeptide resistance gene cluster, vanXY	glycopeptide antibiotic	antibiotic target alteration	58.82	105.51
08-00495	Strict	Clostridioides difficile gyrA conferring resistance to fluoroquinolones	T82I	protein variant model	fluoroquinolone resistant gyrA	fluoroquinolone antibiotic	antibiotic target alteration	99.63	100
08-00495	Strict	Clostridioides difficile 23S rRNA with mutation conferring resistance to erythromycin and clindamycin	C656T	rRNA gene variant model	23S rRNA with mutation conferring resistance to macrolide antibiotics	macrolide antibiotic, lincosamide antibiotic	antibiotic target alteration	99.03	99.93
08-00495	Strict	vanRG		protein homolog model	glycopeptide resistance gene cluster, vanR	glycopeptide antibiotic	antibiotic target alteration	77.45	99.15
08-00495	Strict	vanXYG		protein homolog model	glycopeptide resistance gene cluster, vanXY	glycopeptide antibiotic	antibiotic target alteration	58.82	105.51
10-00253	Strict	Clostridioides difficile gyrA conferring resistance to fluoroquinolones	T82I	protein variant model	fluoroquinolone resistant gyrA	fluoroquinolone antibiotic	antibiotic target alteration	99.63	100
10-00253	Strict	Clostridioides difficile 23S rRNA with mutation conferring resistance to erythromycin and clindamycin	C656T	rRNA gene variant model	23S rRNA with mutation conferring resistance to macrolide antibiotics	macrolide antibiotic, lincosamide antibiotic	antibiotic target alteration	99.03	-99.93
10-00253	Strict	vanRG		protein homolog model	glycopeptide resistance gene cluster, vanR	glycopeptide antibiotic	antibiotic target alteration	77.87	99.15
10-00253	Strict	vanXYG		protein homolog model	glycopeptide resistance gene cluster, vanXY	glycopeptide antibiotic	antibiotic target alteration	58.82	105.51
12-00011	Strict	Clostridioides difficile gyrA conferring resistance to fluoroquinolones	T82I	protein variant model	fluoroquinolone resistant gyrA	fluoroquinolone antibiotic	antibiotic target alteration	99.63	100
12-00011	Strict	Clostridioides difficile 23S rRNA with mutation conferring resistance to erythromycin and clindamycin	C656T	rRNA gene variant model	23S rRNA with mutation conferring resistance to macrolide antibiotics	macrolide antibiotic, lincosamide antibiotic	antibiotic target alteration	99.03	99.93
12-00011	Strict	vanRG		protein homolog model	glycopeptide resistance gene cluster, vanR	glycopeptide antibiotic	antibiotic target alteration	77.45	99.15
12-00011	Strict	vanXYG		protein homolog model	glycopeptide resistance gene cluster, vanXY	glycopeptide antibiotic	antibiotic target alteration	58.82	105.51
09-00072	Strict	Clostridioides difficile 23S rRNA with mutation conferring resistance to erythromycin and clindamycin	C656T	rRNA gene variant model	23S rRNA with mutation conferring resistance to macrolide antibiotics	macrolide antibiotic, lincosamide antibiotic	antibiotic target alteration	99.07	99.93
09-00072	Strict	vanRG		protein homolog model	glycopeptide resistance gene cluster, vanR	glycopeptide antibiotic	antibiotic target alteration	77.87	99.15
09-00072	Strict	vanXYG		protein homolog model	glycopeptide resistance gene cluster, vanXY	glycopeptide antibiotic	antibiotic target alteration	58.82	105.51
10-00078	Strict	Clostridioides difficile gyrA conferring resistance to fluoroquinolones	T82I	protein variant model	fluoroquinolone resistant gyrA	fluoroquinolone antibiotic	antibiotic target alteration	99.63	100
10-00078	Strict	Clostridioides difficile 23S rRNA with mutation conferring resistance to erythromycin and clindamycin	C656T	rRNA gene variant model	23S rRNA with mutation conferring resistance to macrolide antibiotics	macrolide antibiotic, lincosamide antibiotic	antibiotic target alteration	99.03	99.93
10-00078	Strict	vanRG		protein homolog model	glycopeptide resistance gene cluster, vanR	glycopeptide antibiotic	antibiotic target alteration	77.45	99.15
10-00078	Strict	vanXYG		protein homolog model	glycopeptide resistance gene cluster, vanXY	glycopeptide antibiotic	antibiotic target alteration	58.82	105.51
10-00071	Strict	Clostridioides difficile gyrA conferring resistance to fluoroquinolones	T82I	protein variant model	fluoroquinolone resistant gyrA	fluoroquinolone antibiotic	antibiotic target alteration	99.63	100
10-00071	Strict	Clostridioides difficile 23S rRNA with mutation conferring resistance to erythromycin and clindamycin	C656T	rRNA gene variant model	23S rRNA with mutation conferring resistance to macrolide antibiotics	macrolide antibiotic, lincosamide antibiotic	antibiotic target alteration	99.03	99.93
10-00071	Strict	vanRG		protein homolog model	glycopeptide resistance gene cluster, vanR	glycopeptide antibiotic	antibiotic target alteration	77.45	99.15
10-00071	Strict	vanXYG		protein homolog model	glycopeptide resistance gene cluster, vanXY	glycopeptide antibiotic	antibiotic target alteration	58.82	105.51
12-00008	Strict	Clostridioides difficile gyrA conferring resistance to fluoroquinolones	T82I	protein variant model	fluoroquinolone resistant gyrA	fluoroquinolone antibiotic	antibiotic target alteration	99.63	100
12-00008	Strict	Clostridioides difficile 23S rRNA with mutation conferring resistance to erythromycin and clindamycin	C656T	rRNA gene variant model	23S rRNA with mutation conferring resistance to macrolide antibiotics	macrolide antibiotic, lincosamide antibiotic	antibiotic target alteration	99.03	99.93
12-00008	Strict	vanRG		protein homolog model	glycopeptide resistance gene cluster, vanR	glycopeptide antibiotic	antibiotic target alteration	77.45	99.15
12-00008	Strict	vanXYG		protein homolog model	glycopeptide resistance gene cluster, vanXY	glycopeptide antibiotic	antibiotic target alteration	58.82	105.51
CD-10-00484	Strict	Clostridioides difficile gyrA conferring resistance to fluoroquinolones	T82I	protein variant model	fluoroquinolone resistant gyrA	fluoroquinolone antibiotic	antibiotic target alteration	99.63	100
CD-10-00484	Strict	Clostridioides difficile 23S rRNA with mutation conferring resistance to erythromycin and clindamycin	C656T	rRNA gene variant model	23S rRNA with mutation conferring resistance to macrolide antibiotics	macrolide antibiotic, lincosamide antibiotic	antibiotic target alteration	99.07	99.93
CD-10-00484	Strict	vanRG		protein homolog model	glycopeptide resistance gene cluster, vanR	glycopeptide antibiotic	antibiotic target alteration	77.45	99.15
CD-10-00484	Strict	vanXYG		protein homolog model	glycopeptide resistance gene cluster, vanXY	glycopeptide antibiotic	antibiotic target alteration	58.82	105.51
CD196	Strict	Clostridioides difficile 23S rRNA with mutation conferring resistance to erythromycin and clindamycin	C656T	rRNA gene variant model	23S rRNA with mutation conferring resistance to macrolide antibiotics	macrolide antibiotic, lincosamide antibiotic	antibiotic target alteration	99.07	99.93
CD196	Strict	vanRG		protein homolog model	glycopeptide resistance gene cluster, vanR	glycopeptide antibiotic	antibiotic target alteration	77.87	99.15
CD196	Strict	vanXYG		protein homolog model	glycopeptide resistance gene cluster, vanXY	glycopeptide antibiotic	antibiotic target alteration	58.82	105.51
QCD-66c26	Strict	Clostridioides difficile gyrA conferring resistance to fluoroquinolones	T82I	protein variant model	fluoroquinolone resistant gyrA	fluoroquinolone antibiotic	antibiotic target alteration	99.63	100
QCD-66c26	Strict	Clostridioides difficile 23S rRNA with mutation conferring resistance to erythromycin and clindamycin	C656T	rRNA gene variant model	23S rRNA with mutation conferring resistance to macrolide antibiotics	macrolide antibiotic, lincosamide antibiotic	antibiotic target alteration	99.03	-99.93
QCD-66c26	Strict	vanRG		protein homolog model	glycopeptide resistance gene cluster, vanR	glycopeptide antibiotic	antibiotic target alteration	77.87	99.15
QCD-66c26	Strict	vanXYG		protein homolog model	glycopeptide resistance gene cluster, vanXY	glycopeptide antibiotic	antibiotic target alteration	58.82	105.51
DSM 102860	Strict	Clostridioides difficile 23S rRNA with mutation conferring resistance to erythromycin and clindamycin	C656T	rRNA gene variant model	23S rRNA with mutation conferring resistance to macrolide antibiotics	macrolide antibiotic, lincosamide antibiotic	antibiotic target alteration	98.97	99.93
DSM 102859	Strict	Clostridioides difficile 23S rRNA with mutation conferring resistance to erythromycin and clindamycin	C656T	rRNA gene variant model	23S rRNA with mutation conferring resistance to macrolide antibiotics	macrolide antibiotic, lincosamide antibiotic	antibiotic target alteration	98.97	-99.93
VL_0104	Strict	Clostridioides difficile gyrA conferring resistance to fluoroquinolones	T82I	protein variant model	fluoroquinolone resistant gyrA	fluoroquinolone antibiotic	antibiotic target alteration	99.75	100
VL_0104	Strict	Clostridioides difficile 23S rRNA with mutation conferring resistance to erythromycin and clindamycin	C656T	rRNA gene variant model	23S rRNA with mutation conferring resistance to macrolide antibiotics	macrolide antibiotic, lincosamide antibiotic	antibiotic target alteration	98.49	-66.28
VL_0391	Strict	Clostridioides difficile gyrA conferring resistance to fluoroquinolones	T82I	protein variant model	fluoroquinolone resistant gyrA	fluoroquinolone antibiotic	antibiotic target alteration	99.75	100
VL_0391	Strict	Clostridioides difficile 23S rRNA with mutation conferring resistance to erythromycin and clindamycin	C656T	rRNA gene variant model	23S rRNA with mutation conferring resistance to macrolide antibiotics	macrolide antibiotic, lincosamide antibiotic	antibiotic target alteration	97.67	-42.86
ZJCDC-S82	Strict	Clostridioides difficile 23S rRNA with mutation conferring resistance to erythromycin and clindamycin	C656T	rRNA gene variant model	23S rRNA with mutation conferring resistance to macrolide antibiotics	macrolide antibiotic, lincosamide antibiotic	antibiotic target alteration	98.83	99.9
CDT4	Perfect	tetM		protein homolog model	tetracycline-resistant ribosomal protection protein	tetracycline antibiotic	antibiotic target protection	100	100
CDT4	Perfect	AAC(6')-Ie-APH(2'')-Ia		protein homolog model	APH(2''), AAC(6')	aminoglycoside antibiotic	antibiotic inactivation	100	100
CDT4	Strict	Clostridioides difficile gyrA conferring resistance to fluoroquinolones	T82I	protein variant model	fluoroquinolone resistant gyrA	fluoroquinolone antibiotic	antibiotic target alteration	99.88	100
CDT4	Strict	Clostridioides difficile 23S rRNA with mutation conferring resistance to erythromycin and clindamycin	C656T	rRNA gene variant model	23S rRNA with mutation conferring resistance to macrolide antibiotics	macrolide antibiotic, lincosamide antibiotic	antibiotic target alteration	98.93	99.93
DSM 29627	Strict	Clostridioides difficile 23S rRNA with mutation conferring resistance to erythromycin and clindamycin	C656T	rRNA gene variant model	23S rRNA with mutation conferring resistance to macrolide antibiotics	macrolide antibiotic, lincosamide antibiotic	antibiotic target alteration	98.93	99.93
DSM 29627	Strict	tetM		protein homolog model	tetracycline-resistant ribosomal protection protein	tetracycline antibiotic	antibiotic target protection	97.34	100
DSM 28670	Strict	Clostridioides difficile 23S rRNA with mutation conferring resistance to erythromycin and clindamycin	C656T	rRNA gene variant model	23S rRNA with mutation conferring resistance to macrolide antibiotics	macrolide antibiotic, lincosamide antibiotic	antibiotic target alteration	98.93	-99.93
CD161	Perfect	tetM		protein homolog model	tetracycline-resistant ribosomal protection protein	tetracycline antibiotic	antibiotic target protection	100	100
CD161	Perfect	AAC(6')-Ie-APH(2'')-Ia		protein homolog model	APH(2''), AAC(6')	aminoglycoside antibiotic	antibiotic inactivation	100	100
CD161	Strict	Clostridioides difficile gyrA conferring resistance to fluoroquinolones	T82I	protein variant model	fluoroquinolone resistant gyrA	fluoroquinolone antibiotic	antibiotic target alteration	99.88	100
CD161	Strict	Clostridioides difficile 23S rRNA with mutation conferring resistance to erythromycin and clindamycin	C656T	rRNA gene variant model	23S rRNA with mutation conferring resistance to macrolide antibiotics	macrolide antibiotic, lincosamide antibiotic	antibiotic target alteration	98.93	99.93
CD161	Strict	ErmB		protein homolog model	Erm 23S ribosomal RNA methyltransferase	macrolide antibiotic, lincosamide antibiotic, streptogramin antibiotic	antibiotic target alteration	98.78	98.79
DSM 28669	Strict	Clostridioides difficile 23S rRNA with mutation conferring resistance to erythromycin and clindamycin	C656T	rRNA gene variant model	23S rRNA with mutation conferring resistance to macrolide antibiotics	macrolide antibiotic, lincosamide antibiotic	antibiotic target alteration	98.97	-99.93
DSM 28669	Strict	ErmB		protein homolog model	Erm 23S ribosomal RNA methyltransferase	macrolide antibiotic, lincosamide antibiotic, streptogramin antibiotic	antibiotic target alteration	98.37	98.79
DSM 28669	Strict	tetB(P)		protein homolog model	tetracycline-resistant ribosomal protection protein	tetracycline antibiotic	antibiotic target protection	97.85	100
DSM 29629	Strict	Clostridioides difficile 23S rRNA with mutation conferring resistance to erythromycin and clindamycin	C656T	rRNA gene variant model	23S rRNA with mutation conferring resistance to macrolide antibiotics	macrolide antibiotic, lincosamide antibiotic	antibiotic target alteration	98.93	99.93
M68	Perfect	tetM		protein homolog model	tetracycline-resistant ribosomal protection protein	tetracycline antibiotic	antibiotic target protection	100	100
M68	Perfect	AAC(6')-Ie-APH(2'')-Ia		protein homolog model	APH(2''), AAC(6')	aminoglycoside antibiotic	antibiotic inactivation	100	100
M68	Perfect	catI		protein homolog model	chloramphenicol acetyltransferase (CAT)	phenicol antibiotic	antibiotic inactivation	100	100
M68	Strict	Clostridioides difficile 23S rRNA with mutation conferring resistance to erythromycin and clindamycin	C656T	rRNA gene variant model	23S rRNA with mutation conferring resistance to macrolide antibiotics	macrolide antibiotic, lincosamide antibiotic	antibiotic target alteration	98.93	-99.93
M68	Strict	ErmB		protein homolog model	Erm 23S ribosomal RNA methyltransferase	macrolide antibiotic, lincosamide antibiotic, streptogramin antibiotic	antibiotic target alteration	98.78	98.79
DSM 29747	Strict	tetM		protein homolog model	tetracycline-resistant ribosomal protection protein	tetracycline antibiotic	antibiotic target protection	99.84	100
DSM 29747	Strict	tetM		protein homolog model	tetracycline-resistant ribosomal protection protein	tetracycline antibiotic	antibiotic target protection	99.84	100
DSM 29747	Strict	Clostridioides difficile gyrA conferring resistance to fluoroquinolones	T82I	protein variant model	fluoroquinolone resistant gyrA	fluoroquinolone antibiotic	antibiotic target alteration	99.75	100
DSM 29747	Strict	Clostridioides difficile 23S rRNA with mutation conferring resistance to erythromycin and clindamycin	C656T	rRNA gene variant model	23S rRNA with mutation conferring resistance to macrolide antibiotics	macrolide antibiotic, lincosamide antibiotic	antibiotic target alteration	99.72	99.97
DSM 29747	Strict	tet(40)		protein homolog model	major facilitator superfamily (MFS) antibiotic efflux pump	tetracycline antibiotic	antibiotic efflux	98.03	100
12038	Strict	Clostridioides difficile 23S rRNA with mutation conferring resistance to erythromycin and clindamycin	C656T	rRNA gene variant model	23S rRNA with mutation conferring resistance to macrolide antibiotics	macrolide antibiotic, lincosamide antibiotic	antibiotic target alteration	99.72	99.93
CD10010	Strict	Clostridioides difficile 23S rRNA with mutation conferring resistance to erythromycin and clindamycin	C656T	rRNA gene variant model	23S rRNA with mutation conferring resistance to macrolide antibiotics	macrolide antibiotic, lincosamide antibiotic	antibiotic target alteration	99.72	99.93
M120	Perfect	ANT(6)-Ia		protein homolog model	ANT(6)	aminoglycoside antibiotic	antibiotic inactivation	100	100
M120	Perfect	ANT(6)-Ib		protein homolog model	ANT(6)	aminoglycoside antibiotic	antibiotic inactivation	100	100
M120	Strict	Clostridioides difficile 23S rRNA with mutation conferring resistance to erythromycin and clindamycin	C656T	rRNA gene variant model	23S rRNA with mutation conferring resistance to macrolide antibiotics	macrolide antibiotic, lincosamide antibiotic	antibiotic target alteration	99.72	99.97
M120	Strict	tet(44)		protein homolog model	tetracycline-resistant ribosomal protection protein	tetracycline antibiotic	antibiotic target protection	96.56	100
M120	Strict	tetM		protein homolog model	tetracycline-resistant ribosomal protection protein	tetracycline antibiotic	antibiotic target protection	94.37	100
CD21062	Perfect	APH(2'')-If		protein homolog model	APH(2'')	aminoglycoside antibiotic	antibiotic inactivation	100	100
CD21062	Strict	Clostridioides difficile 23S rRNA with mutation conferring resistance to erythromycin and clindamycin	C656T	rRNA gene variant model	23S rRNA with mutation conferring resistance to macrolide antibiotics	macrolide antibiotic, lincosamide antibiotic	antibiotic target alteration	99.72	99.97
CD21062	Strict	tetO		protein homolog model	tetracycline-resistant ribosomal protection protein	tetracycline antibiotic	antibiotic target protection	98.9	100
CD21062	Strict	tetM		protein homolog model	tetracycline-resistant ribosomal protection protein	tetracycline antibiotic	antibiotic target protection	94.37	100
DSM 29020	Perfect	APH(3')-IIIa		protein homolog model	APH(3')	aminoglycoside antibiotic	antibiotic inactivation	100	100
DSM 29020	Strict	Clostridioides difficile 23S rRNA with mutation conferring resistance to erythromycin and clindamycin	C656T	rRNA gene variant model	23S rRNA with mutation conferring resistance to macrolide antibiotics	macrolide antibiotic, lincosamide antibiotic	antibiotic target alteration	99.79	99.97
DSM 29020	Strict	tetM		protein homolog model	tetracycline-resistant ribosomal protection protein	tetracycline antibiotic	antibiotic target protection	99.53	100
DSM 29020	Strict	SAT-4		protein homolog model	streptothricin acetyltransferase (SAT)	nucleoside antibiotic	antibiotic inactivation	99.44	100
DSM 29020	Strict	ErmB		protein homolog model	Erm 23S ribosomal RNA methyltransferase	macrolide antibiotic, lincosamide antibiotic, streptogramin antibiotic	antibiotic target alteration	98.78	98.79
DSM 29020	Strict	tet(40)		protein homolog model	major facilitator superfamily (MFS) antibiotic efflux pump	tetracycline antibiotic	antibiotic efflux	98.03	100
DSM 29020	Strict	aad(6)		protein homolog model	ANT(6)	aminoglycoside antibiotic	antibiotic inactivation	92.75	109.42
